# Supplementary material for: Asparagine endopeptidase cleaves apolipoprotein A1 and accelerates pathogenesis of atherosclerosis
Source: J Clin Invest. 2025 May 15;135(10):e185128. doi: 10.1172/JCI185128 (PMC12077905; doi:10.1172/JCI185128)
Supplement: Supporting data values [file jci-135-185128-s010.xlsx]

## Sheet: Fig.1
Fig.1A	ORO size (×103 μm2）						Plaque size (×103 μm2）
	(weeks)	0	4	8	12		(weeks)	0	4	8	12
		0	6.52	90.32	542.65			0	90.2	421.6	1162.9
		0	9.37	98.37	699.39			0	109.8	415.6	1230.3
		0	11.8	65.96	418.25			0	110.7	338.4	837.6
		0	8.54	87.41	579.52			0	89.9	468.7	943.5
		0	5.43	76.82	432.48			0	78.6	387.4	1032.4
		0	10.28	102.49	594.52			0	121.4	492.3	1190.3
		0	12.45	95.87	490.26			0	134.2	365	874.3
		0	15.63	110.26	513.02			0	167.9	420.3	934.4
		0	9.41	85.73	605.44			0	104.5	483.2	980.2
Fig.1B	Lesion Area（%）
	(weeks)	0	4	8	12
		0	4.96	4.12	17.27
		0	3.2	5.4	19.59
		0	3.25	6.23	18.47
		0	3.98	6.74	15.92
		0	4.04	5.93	19.43
		0	4.19	6.34	18.25
Fig.1C	AEP activity assay (RFU)
	(weeks)	0	4	8	12
		26	189	259	485
		51	179	274	577
		57	160	341	699
Fig.1E	WB quantification of C/EBPβ in aorta						WB quantification of Pro-AEP in aorta						WB quantification of active-AEP in aorta
	(weeks)	0	4	8	12		(weeks)	0	4	8	12		(weeks)	0	4	8	12
		0.61	9.27	5.13	11.95			1.07	1.39	2.16	2.53			0.61	1.73	3.77	3.95
		0.46	3.68	18.78	22.22			0.83	1.51	2.36	3.63			0.65	2.7	4.17	5.12
		1.93	3.59	18.01	23.56			1.1	1.95	3.08	5.69			1.75	2.78	5.16	8.02
Fig.1G	Quantification of IF-CD68 in aorta						Quantification of IF-AEP in aorta
	(weeks)	0	4	8	12		(weeks)	0	4	8	12
		137.2	269.5	311.1	549.2			78.6	202.4	300.8	905.3
		73.4	315	484.2	970.7			90.2	234.2	505.2	1074.7
		90.5	192.9	491.3	1058.8			87.1	354.6	487.7	945.1
		116.1	306.1	457.9	881.2			156.7	343.9	495.1	705.3
		103.4	253.6	398.5	822.9			109.5	233.4	371.5	571.8
		79.5	224.1	377.4	840.7			77.8	295.3	375.3	461.3
Fig.1I	WB quantification of C/EBPβ in liver						WB quantification of active-AEP in liver
	(weeks)	0	4	8	12		(weeks)	0	4	8	12
		137.2	269.5	311.1	549.2			78.6	202.4	300.8	905.3
		73.4	315	484.2	970.7			90.2	234.2	505.2	1074.7
		90.5	192.9	491.3	1058.8			87.1	354.6	487.7	945.1
		116.1	306.1	457.9	881.2			156.7	343.9	495.1	705.3
		103.4	253.6	398.5	822.9			109.5	233.4	371.5	571.8
		79.5	224.1	377.4	840.7			77.8	295.3	375.3	461.3
Fig.1J	AEP activity assay (RFU)
	(weeks)	0	4	8	12
		936	1727	1962	3056
		954	1506	1623	2467
		863	1385	2103	2380
		1053	1960	1860	1750
		1039	1739	1835	1891
		1010	2004	2381	2407
Fig.1L	Quantification of IF-AEP in liver
	(weeks)	0	4	8	12
		1.307	1.3	2.477	2.878
		1.149	1.093	1.367	2.481
		0.813	0.861	2.474	2.453
		0.959	1.109	2.723	3.316
		0.971	0.703	2.486	3.895
		0.789	0.835	2.174	2.518

## Sheet: Fig.2
Fig.2B	ORO size (×103 μm2）					Plaque size (×103 μm2）
	WT	AEP-/- APOE WT	AEP WT APOE-/-	AEP-/- APOE-/-		WT	AEP-/- APOE WT	AEP WT APOE-/-	AEP-/- APOE-/-
	0	0	572.406	248.003		0	0	721.5	536.2
	0	0	710.229	266.128		0	0	772.4	319.8
	0	0	649.733	237.664		0	0	607.3	312.2
	0	0	646.488	249.324		0	0	763.2	423.1
	0	0	497.493	321.498		0	0	459.1	372.6
	0	0	534.519	311.825		0	0	688.9	478.3
	0	0	511.903	342.473		0	0	589.4	354.6
	0	0	602.341	245.892		0	0	634.8	392.3
	0	0	592.394	309.481		0	0	487.5	504.9
Fig.2D	Lesion area（%）
	WT	AEP-/- APOE WT	AEP WT APOE-/-	AEP-/- APOE-/-
	0	0	18.2	8.9
	0	0	32.6	4.1
	0	0	22.3	5.3
	0	0	24.5	10.3
	0	0	27.4	7.9
	0	0	19.8	9.4
Fig.2E	AEP activity assay (RFU)
	WT	AEP-/- APOE WT	AEP WT APOE-/-	AEP-/- APOE-/-
	24	12	689	13
	21	13	732	15
	29	14	703	16
Fig.2F	TG					TC					HDL-C					LDL-C
	WT	AEP-/- APOE WT	AEP WT APOE-/-	AEP-/- APOE-/-		WT	AEP-/- APOE WT	AEP WT APOE-/-	AEP-/- APOE-/-		WT	AEP-/- APOE WT	AEP WT APOE-/-	AEP-/- APOE-/-		WT	AEP-/- APOE WT	AEP WT APOE-/-	AEP-/- APOE-/-
	0.81	1.1	1.73	1.1		5.43	5.26	19	20.05		2.72	3.69	1.42	2.12		0.9	0.54	13.1	7.29
	0.63	0.67	1.71	1		4.42	4.76	18.25	19.12		2.36	3.39	1.47	2.31		0.53	0.52	12.91	8.9
	0.88	1.04	1.7	1.37		4.5	5.22	18.2	22.81		2.87	3.41	1.49	2.15		0.36	0.53	16.06	10.82
	0.79	0.93	1.77	1.12		4.62	4.88	20.16	17.93		2.59	3.41	1.63	2.43		0.4	0.45	16.32	7.8
	0.67	1.06	1.1	1.15		4.8	4.35	19.06	18.65		2.34	3.13	1.67	2.78		0.61	0.57	14.54	5.52
	0.8	1.1	1.53	1.21		5.22	4.51	17.67	19.43		2.4	3.21	1.42	2.54		0.71	0.52	14.33	6.03
	0.68	0.8	1.51	1.02		4.79	4.72	19.4	16.34		2.53	2.98	1.52	2.09		0.43	0.51	13.52	6.5
	0.71	0.98	1.62	1.14		5.03	4.92	18.25	14.35		2.31	3.04	1.47	2.27		0.5	0.49	14.23	8.29
	0.83	0.74	1.35	1.1		5.33	5.23	20.24	19.02		2.61	3.25	1.74	2.13		0.61	0.54	15.09	7.56
Fig.2H	WB quantification of C/EBPβ in aorta					WB quantification of pro-AEP in aorta					WB quantification of active-AEP in aorta
	WT	AEP-/- APOE WT	AEP WT APOE-/-	AEP-/- APOE-/-		WT	AEP-/- APOE WT	AEP WT APOE-/-	AEP-/- APOE-/-		WT	AEP-/- APOE WT	AEP WT APOE-/-	AEP-/- APOE-/-
	1.012	1.614	10.383	1.493		1.48	0	11.131	0		1.13	0	10.235	0
	0.921	1.675	11.603	1.371		0.715	0	3.667	0		0.835	0	10.127	0
	1.067	1.014	6.009	1.277		0.808	0	9.594	0		1.14	0	8.558	0
Fig.2J	Quantification of IF-CD68 in aorta					Quantification of IF-AEP in aorta
	WT	AEP-/- APOE WT	AEP WT APOE-/-	AEP-/- APOE-/-		WT	AEP-/- APOE WT	AEP WT APOE-/-	AEP-/- APOE-/-
	1.15	0.94	2.95	1.34		1.04	0.6	5.93	0.53
	0.93	0.61	2.65	1.05		1.04	1.04	11.81	0.57
	0.75	0.49	2.58	1.27		1.04	0.63	11.11	0.85
	0.81	0.71	2.07	1.63		1.54	0.47	5.85	0.95
	1.1	0.68	1.71	1.35		0.75	0.91	9.75	0.46
	1.27	0.88	2.59	1.23		0.59	0.38	8.78	0.37
Fig.2L	Liver Oil Red O area (%)
	WT	AEP-/- APOE WT	AEP WT APOE-/-	AEP-/- APOE-/-
	17.68	22.19	32.34	25.93
	7.58	10.96	38.75	29.47
	15.67	29.2	39.63	12.86
	1403	18.52	33.31	28.32
	12.08	23.35	45.02	22.43
	10.04	25.02	52.04	21.03

## Sheet: Fig.3
Fig.3C
	Control	Myc-AEP	Myc-AEP C189S
	59	1114	45
	66	1380	47
	76	1248	53
	58	1056	47
	63	1340	53
	72	1251	52
Fig.3D	AEP activity assay (RFU)
	control	DMSO	#11a
	614.8	516.4	50.9
	507.9	503.8	49
	520.2	474.5	49.4
Fig.3I		BSA		APOA1-His		APOA1 N208A-His		APOA1 1-208-His		APOA1 209-276-His
	0	1	0.927	1	1	1	1	1	1	1	1
	1	0.983	0.891	1	0.98	0.977	0.995	1	0.997	1.005	1.005
	2	0.93	0.878	0.967	0.943	0.953	0.993	0.995	0.992	1.005	0.998
	3	0.921	0.876	0.957	0.899	0.925	0.99	0.992	0.982	0.99	0.973
	4	0.916	0.873	0.934	0.851	0.891	0.938	0.98	0.964	0.963	0.951
	5	0.916	0.878	0.863	0.814	0.842	0.873	0.955	0.946	0.943	0.941
	6	0.918	0.891	0.83	0.765	0.798	0.831	0.939	0.931	0.941	0.936
	7	0.914	0.891	0.777	0.713	0.742	0.777	0.932	0.933	0.943	0.934
	8	0.926	0.891	0.724	0.661	0.69	0.727	0.934	0.931	0.941	0.931
	9	0.918	0.894	0.6	0.611	0.638	0.685	0.932	0.928	0.941	0.936
	10	0.923	0.896	0.522	0.564	0.587	0.643	0.932	0.931	0.941	0.936
	11	0.918	0.901	0.473	0.515	0.537	0.593	0.934	0.931	0.941	0.934
	12	0.916	0.901	0.446	0.465	0.483	0.516	0.934	0.928	0.943	0.934
	13	0.914	0.906	0.423	0.446	0.457	0.469	0.934	0.931	0.943	0.936
	14	0.916	0.901	0.423	0.446	0.432	0.439	0.934	0.936	0.943	0.936
	15	0.904	0.906	0.423	0.448	0.434	0.412	0.934	0.936	0.943	0.939
	16	0.914	0.906	0.423	0.448	0.432	0.409	0.932	0.936	0.943	0.936
	17	0.914	0.906	0.423	0.448	0.434	0.409	0.934	0.938	0.943	0.936
	18	0.909	0.909	0.423	0.446	0.434	0.409	0.932	0.943	0.941	0.936
	19	0.909	0.916	0.425	0.446	0.432	0.412	0.932	0.941	0.941	0.939
	20	0.911	0.911	0.425	0.446	0.432	0.412	0.929	0.946	0.941	0.936
	21	0.911	0.916	0.42	0.448	0.432	0.409	0.929	0.946	0.943	0.939
	22	0.909	0.916	0.423	0.45	0.432	0.404	0.929	0.946	0.943	0.936
	23	0.914	0.919	0.423	0.448	0.432	0.397	0.929	0.943	0.943	0.939
	24	0.909	0.922	0.42	0.448	0.429	0.387	0.929	0.946	0.946	0.939
	25	0.902	0.924	0.423	0.446	0.429	0.38	0.927	0.943	0.946	0.939
	26	0.906	0.916	0.423	0.446	0.429	0.377	0.929	0.946	0.943	0.936
	27	0.902	0.916	0.423	0.446	0.432	0.377	0.929	0.943	0.943	0.936
	28	0.897	0.919	0.425	0.443	0.432	0.377	0.929	0.946	0.941	0.939
	29	0.899	0.919	0.423	0.443	0.432	0.377	0.929	0.943	0.938	0.939
	30	0.897	0.922	0.423	0.443	0.432	0.372	0.929	0.946	0.938	0.941
	31	0.894	0.916	0.428	0.441	0.432	0.372	0.932	0.946	0.941	0.941
	32	0.897	0.922	0.425	0.441	0.429	0.372	0.929	0.943	0.938	0.941
	33	0.902	0.922	0.425	0.443	0.429	0.375	0.929	0.946	0.938	0.939
	34	0.897	0.922	0.423	0.441	0.429	0.372	0.929	0.943	0.938	0.939
	35	0.897	0.922	0.425	0.441	0.429	0.372	0.927	0.943	0.936	0.939
	36	0.902	0.914	0.425	0.441	0.426	0.372	0.927	0.946	0.936	0.936
	37	0.897	0.919	0.425	0.441	0.429	0.37	0.924	0.943	0.936	0.936
	38	0.902	0.919	0.425	0.441	0.426	0.367	0.924	0.943	0.936	0.939
	39	0.899	0.919	0.425	0.441	0.426	0.365	0.924	0.943	0.936	0.936
	40	0.902	0.922	0.425	0.441	0.429	0.365	0.922	0.943	0.936	0.936
	41	0.899	0.927	0.423	0.441	0.426	0.365	0.924	0.941	0.938	0.936
	42	0.902	0.922	0.423	0.438	0.426	0.365	0.924	0.943	0.938	0.936
	43	0.899	0.922	0.423	0.438	0.426	0.367	0.922	0.943	0.936	0.936
	44	0.897	0.927	0.42	0.438	0.426	0.365	0.922	0.941	0.936	0.936
	45	0.904	0.922	0.423	0.436	0.424	0.365	0.919	0.938	0.936	0.934
	46	0.892	0.919	0.423	0.433	0.424	0.365	0.922	0.941	0.936	0.934
	47	0.897	0.924	0.42	0.436	0.426	0.362	0.919	0.941	0.936	0.931
	48	0.899	0.919	0.423	0.436	0.426	0.36	0.919	0.938	0.936	0.931
	49	0.897	0.927	0.42	0.436	0.426	0.357	0.919	0.938	0.933	0.931
	50	0.897	0.929	0.42	0.436	0.426	0.362	0.917	0.938	0.933	0.931
	51	0.899	0.927	0.423	0.436	0.426	0.36	0.917	0.936	0.933	0.929
	52	0.897	0.924	0.42	0.438	0.424	0.357	0.917	0.936	0.933	0.931
	53	0.899	0.927	0.418	0.438	0.424	0.357	0.917	0.938	0.933	0.931
	54	0.894	0.927	0.418	0.438	0.424	0.355	0.914	0.936	0.933	0.931
	55	0.899	0.929	0.418	0.438	0.426	0.357	0.912	0.936	0.933	0.929
	56	0.897	0.929	0.415	0.438	0.424	0.352	0.912	0.936	0.928	0.929
Fig.3K
	BSA	APOA1-His	APOA1 N208A-His	APOA1 1-208-His	APOA1 209-276-His
	10	28	28	11	13
	12	33	30	9	12
	9	31	31	12	9

## Sheet: Fig.4
Fig.4B	WB quantification of APOA1 in liver						WB quantification of APOA1 N208 in liver
	(weeks)	0	4	8	12		(weeks)	0	4	8	12
		0.92	0.96	1.09	0.98			1.43	0.77	1.19	2.53
		1.07	1.25	0.98	0.85			0.67	0.66	2.13	1.97
		0.98	0.63	1.01	1.68			0.89	0.52	1.05	2.57
Fig.4D	Quantification of IF-AEP in liver						Quantification of IF-APOA1 N208 in liver
	(weeks)	0	4	8	12		(weeks)	0	4	8	12
		1.307	1.3	2.477	2.878			1.169	1.063	2.287	3.205
		1.149	1.093	1.367	2.481			1.188	1.152	1.429	3.926
		0.813	0.861	2.474	2.453			0.901	1.013	2.552	3.916
		0.959	1.109	2.723	3.316			1.001	1.053	4.048	3.504
		0.971	0.703	2.486	3.895			0.988	0.631	4.188	4.522
		0.789	0.835	2.174	2.518			0.749	0.853	3.821	3.587
Fig.4F	WB quantification of C/EBPβ in liver					WB quantification of Pro-AEP in liver					WB quantification of active-AEP in liver
	WT	AEP-/- APOE WT	AEP WT APOE-/-	AEP-/- APOE-/-		WT	AEP-/- APOE WT	AEP WT APOE-/-	AEP-/- APOE-/-		WT	AEP-/- APOE WT	AEP WT APOE-/-	AEP-/- APOE-/-
	1.57	0.91	4.01	4.97		0.06	0	3.44	0		0.87	0	1.54	0
	0.74	1.15	6.26	3.36		0.92	0	1.77	0		1.31	0	1.26	0
	0.69	1.98	4.1	7.16		2.02	0	3.38	0		0.81	0	1.58	0
	WB quantification of APOE in liver					WB quantification of APOA1 in liver					WB quantification of APOA1 N208 in liver
	WT	AEP-/- APOE WT	AEP WT APOE-/-	AEP-/- APOE-/-		WT	AEP-/- APOE WT	AEP WT APOE-/-	AEP-/- APOE-/-		WT	AEP-/- APOE WT	AEP WT APOE-/-	AEP-/- APOE-/-
	0.88	2.39	0	0		1	0.53	1.05	1.12		0.84	1.22	4.09	0.67
	1.04	2.33	0	0		1.34	0.53	1	1.18		0.88	0.84	4.58	0.52
	1.08	1.12	0	0		0.66	0.73	1.02	2.25		1.28	1.17	2.26	0.54
Fig.4H	Quantification of IF-AEP in liver					Quantification of IF-APOA1 N208 in liver
	WT	AEP-/- APOE WT	AEP WT APOE-/-	AEP-/- APOE-/-		WT	AEP-/- APOE WT	AEP WT APOE-/-	AEP-/- APOE-/-
	1.12	0.1	2.05	0.12		0.98	0.27	2.02	0.29
	1.15	0.1	1.66	0.11		0.94	0.27	1.63	0.23
	0.98	0.08	1.57	0.11		1.1	0.25	1.5	0.18
	1.18	0.08	1.46	0.11		1.43	0.2	1.7	0.15
	0.68	0.08	1.15	0.12		0.71	0.24	1.26	0.22
	0.89	0.09	1.14	0.15		0.83	0.22	1.05	0.2

## Sheet: Fig.5
Fig.5B	WB quantification of Pro-AEP in aorta			WB quantification of Active-AEP in aorta			WB quantification of APOA1 in aorta			WB quantification of APOA1 N208 in aorta
	Non-plaque	plaque		Non-plaque	plaque		Non-plaque	plaque		Non-plaque	plaque
	1.08	2.96		0.64	8.66		0.81	1.05		0.67	4.12
	0.89	3.25		1.24	6.64		1.18	0.76		1.13	1.98
	1.01	4.74		1.1	4.53		1.01	0.54		1.18	2.57
Fig.5C	AEP activity assay (RFU)
	Non-plaque	plaque
	23	360
	72	329
	73	734
	54	586
	68	548
	34	392
	104	485
	80	642
	93	421
	45	387
	82	494
Fig.5E	Quantification of IF-CD68 in aorta			Quantification of IF-AEP in aorta			Quantification of IF-APOA1 N208 in aorta
	Non-plaque	plaque		Non-plaque	plaque		Non-plaque	plaque
	0.971457	4.57677		0.955534	5.18775		0.90283	5.89623
	1.01772	4.90157		1.0415	5.90909		0.99434	6.58491
	0.963583	4.96063		0.967391	5.96838		0.933019	4.75472
	0.947835	4.81299		0.947628	5.82016		0.883962	6.43396
	1.03051	5.01969		1.03854	6.02767		1.00094	6.63208
	0.974409	5.18701		0.978261	6.19565		0.945283	6.77358
	0.846457	5.6378		0.972332	6.41502		1.16604	5.47925
	1.09843	5.32283		1.04348	4.93281		1.18491	5.10943
	1.15748	4.33858		0.865613	4.83004		1.29057	6.26038
	0.76378	3.74803		1.16206	5.22925		0.74717	5.94717
	1.05118	6.8189		1.13043	4.04348		0.916981	4.48679
	1.18898	3.36614		0.916996	4.49802		1.03396	4.69057
Fig.5G	WB quantification of APOA1 in aorta						WB quantification of APOA1 N208 in aorta
	(weeks)	0	4	8	12		(weeks)	0	4	8	12
		0.7	0.74	1.53	1.45			1.38	1.87	8.9	23.4
		1.04	0.93	1.23	2			1.03	3.53	9.94	35.74
		1.26	1.08	1.5	2.78			0.59	3.64	14	30.37
Fig.5K	WB quantification of APOA1 in aorta					WB quantification of APOA1 N208 in aorta
	WT	AEP-/- APOE WT	AEP WT APOE-/-	AEP-/- APOE-/-		WT	AEP-/- APOE WT	AEP WT APOE-/-	AEP-/- APOE-/-
	0.836	2.079	1.552	0.855		0.685	0.84	41.136	0.593
	1.13	1.875	1.417	2.717		1.222	1.011	16.035	0.728
	1.034	2.967	1.147	1.744		1.093	1.037	38.309	0.664
Fig.5I	Quantification of IF-CD68 in Aorta					Quantification of IF-AEP in Aorta					Quantification of IF-APOA1 N208 in Aorta
(weeks)	0	4	8	12	(weeks)	0	4	8	12	(weeks)	0	4	8	12
	1.372	2.695	3.111	5.492		0.786	2.024	3.008	9.053		1.29	2.672	1.39	3.48
	0.734	3.15	4.842	9.707		0.902	2.342	5.052	10.747		0.87	2.931	2.544	3.584
	0.905	1.929	4.913	10.588		0.871	3.546	4.877	9.451		0.835	2.321	2.806	5.211
	1.161	3.061	4.579	8.812		1.567	3.439	4.951	7.053		0.931	2.391	1.558	3.325
	1.034	2.536	3.985	8.229		1.095	2.334	3.715	5.718		1.32	2.339	2.547	4.638
	0.795	2.241	3.774	8.407		0.778	2.953	3.753	4.613		0.754	1.405	2.939	4.406
Fig.5M	Quantification of IF-CD68 in Aorta					Quantification of IF-AEP in Aorta					Quantification of IF-APOA1 N208 in Aorta
	WT	AEP-/- APOE WT	AEP WT APOE-/-	AEP-/- APOE-/-		WT	AEP-/- APOE WT	AEP WT APOE-/-	AEP-/- APOE-/-		WT	AEP-/- APOE WT	AEP WT APOE-/-	AEP-/- APOE-/-
	1.15	0.94	2.95	1.34		1.04	0.6	5.93	0.53		1.00964	0.450602	3.88434	0.344578
	0.93	0.61	2.65	1.05		1.04	1.04	11.81	0.57		1.40964	0.40241	3.20723	0.703614
	0.75	0.49	2.58	1.27		1.04	0.63	11.11	0.85		0.674699	0.486747	3.78554	0.703614
	0.81	0.71	2.07	1.63		1.54	0.47	5.85	0.95		1.13494	0.245783	2.84578	0.913253
	1.1	0.68	1.71	1.35		0.75	0.91	9.75	0.46		0.833735	0.450602	1.98554	0.26506
	1.27	0.88	2.59	1.23		0.59	0.38	8.78	0.37		0.939759	0.477108	1.24337	0.00240964

## Sheet: Fig.6
Fig.6B	ORO size (×103 μm2）				Plaque size (×103 μm2）
	AAV-control	AAV-APOA1	AAV-APOA1 N208A		AAV-control	AAV-APOA1	AAV-APOA1 N208A
	340.4	424.8	331.1		617	530	393
	414.2	376.5	146.8		634	527	470
	353.6	436.5	381.7		861	606	468
	487.2	414.6	192		524	529	464
	502.9	482.9	390.1		463	621	264
	537.6	403.3	375.3		524	525	506
	487.6	413.9	385.6		584	532	385
	510.2	398.5	298.6		642	489	423
	435.5	420.2	273.1		487	587	361
Fig.6D	Lesion Area（%）
	AAV-control	AAV-APOA1	AAV-APOA1 N208A
	16.4	10.62	13.49
	20.81	13.38	9.21
	15.51	9.27	6.96
	15.82	16.58	7.43
	14.72	14.37	11.23
	21.43	13.74	9.13
Fig.6E	AEP activity assay (RFU)
	AAV-control	AAV-APOA1	AAV-APOA1 N208A
	580	487	376
	514	465	350
	532	417	303
Fig.6F	TC				HDL-C				LDL-C				TG
	AAV-control	AAV-APOA1	AAV-APOA1 N208A		AAV-control	AAV-APOA1	AAV-APOA1 N208A		AAV-control	AAV-APOA1	AAV-APOA1 N208A		AAV-control	AAV-APOA1	AAV-APOA1 N208A
	25.64	22.18	19.4		2.21	1.88	3.13		9.32	24.55	10.23		1.33	3.4	0.83
	22.57	24.87	16.04		1.54	2.18	3.15		6.68	24.28	10.87		0.81	3.22	1.33
	15.09	19.02	18.94		1.42	1.94	2.48		13.53	19.27	19.79		0.8	1.9	2.22
	32.36	40.51	30.66		2.21	2.95	3.57		17.88	25.82	16.04		1.04	3.95	1.47
	33.21	30.6	29.66		2.47	2.9	3.07		17.83	12.55	12.44		1.39	2.29	2.13
	39.24	38.75	31.55		2.77	2.67	3.19		13.49	22.77	15.63		2.53	3.49	2.4
	27.56	18.75	18.24		1.78	2.67	2.34		10.8	15.64	14		1.23	2.94	2.41
	30.97	23.49	21.09		2.13	1.87	3.22		14.32	19.35	15.42		2.13	2.02	2.04
	19.35	32.18	23.45		1.73	2.13	2.73		16.9	23.04	14.32		1.52	2.43	1.78
Fig.6I	Quantification of IF-CD68 in aorta				Quantification of IF-AEP in aorta				Quantification of IF-APOA1 N208 in aorta
	AAV-control	AAV-APOA1	AAV-APOA1 N208A		AAV-control	AAV-APOA1	AAV-APOA1 N208A		AAV-control	AAV-APOA1	AAV-APOA1 N208A
	1.19608	0.866667	0.752941		1.22954	0.423154	0.670659		1.34466	0.650485	0.312621
	1.04314	0.796078	0.712745		0.848303	0.493014	0.752495		0.747573	0.713592	0.487379
	1.00784	0.712745	0.533333		0.93014	0.590818	0.500998		0.863107	0.796117	0.418447
	0.923529	0.633333	0.535294		0.855289	0.615768	0.419162		1.04369	0.61068	0.395146
	0.892157	0.709804	0.486275		0.979042	0.563872	0.629741		0.85534	0.540777	0.481553
	0.820588	0.741176	0.513725		1.14571	0.626747	0.553892		0.882524	0.669903	0.419417
	1.09804	0.833333	0.607843		1.11776	0.638723	0.588822		1.21359	0.61165	0.368932
	1.01961	0.705882	0.529412		0.958084	0.678643	0.638723		1.05825	0.504854	0.466019
	0.960784	0.77451	0.696078		0.938124	0.528942	0.429142		0.912621	0.708738	0.436893
Fig.6L	Quantification of IF-AEP in liver				Quantification of IF-APOA1 in liver				Quantification of IF-APOA1 N208 in liver
	AAV-control	AAV-APOA1	AAV-APOA1 N208A		AAV-control	AAV-APOA1	AAV-APOA1 N208A		AAV-control	AAV-APOA1	AAV-APOA1 N208A
	0.979798	0.555556	0.79798		0.94	1.69	1.79		1.12871	0.544554	0.50495
	0.949495	0.808081	0.515152		1.02	2.23	1.61		0.871287	0.594059	0.633663
	0.949495	0.606061	0.505051		1.06	1.77	2		0.950495	0.653465	0.584158
	1.10101	0.707071	0.747475		0.98	1.87	1.58		1.08911	0.584158	0.346535
	1.0202	0.828283	0.525253		1.01	2.15	2.03		0.990099	0.891089	0.534653
	1.06061	0.727273	0.494949		0.98	1.98	1.89		0.90099	0.881188	0.425743
	0.939394	0.747475	0.585859		1.1	2.01	1.94		1.0495	0.722772	0.574257
	0.979798	0.79798	0.686869		0.94	1.87	2.23		1.06931	0.633663	0.435644
	1.06061	0.636364	0.59596		0.97	1.93	2.03		0.930693	0.772277	0.485149

## Sheet: Fig.7
Fig.7B	ORO size (×103 μm2）				Plaque size (×103 μm2）
	HFD	HFD+Statin	HFD+11a		HFD	HFD+Statin	HFD+11a
	572.41	394.84	505.49		721.52	585.37	467.12
	710.23	498.21	391.7		772.35	605.55	451.59
	649.73	397.01	536.64		607.32	477.65	520.66
	646.49	416.42	380.49		763.18	640.22	583.97
	497.49	549.41	507.54		754.01	545.15	639.62
	503.21	450	450		735.44	562.2	521.09
	546.44	469.43	402.34		675.62	534.98	495.32
	634.36	503.42	398.52		623.21	605.63	534.2
	523.21	512.21	512.01		705.35	586.11	542.38
Fig.7D	Lesion Area（%）
	HFD	HFD+Statin	HFD+11a
	22.71	10.18	11.39
	15.88	8.13	8.52
	16.47	10.66	9.86
	14.53	9.28	8.21
	18.25	11.02	10.01
	21.09	8.56	9.24
Fig.7E	AEP activity assay (RFU)
	HFD	HFD+Statin	HFD+11a
	1055	675	635
	1060	650	670
	1165	690	455
Fig.7F	TG				TC				HDL-C				LDL-C
	HFD	HFD+Statin	HFD+11a		HFD	HFD+Statin	HFD+11a		HFD	HFD+Statin	HFD+11a		HFD	HFD+Statin	HFD+11a
	1.5	1.64	1.02		20	19.54	16.19		1.51	1.58	1.39		14.67	16.1	11.04
	1.71	1.28	0.48		18.25	20.46	16.89		1.47	1.75	4.05		12.91	14.11	4.06
	1.7	1.32	1.12		18.2	21.35	22.26		1.49	1.65	3.06		16.06	17.38	13.11
	1.77	2.27	0.71		20.16	26.01	20.73		1.63	1.9	2.51		16.32	20.45	7.73
	1.1	1.04	1.36		19.06	16.6	21.99		1.67	1.39	4.33		14.54	13.61	7.59
	1.53	1.3	0.9		17.67	19	17		1.42	1.56	3.02		14.33	14.21	6.89
	1.02	1.12	0.98		17.34	16.82	16.27		1.65	1.87	1.65		13.02	10.56	8.38
	1.44	1.54	1.1		18.23	15.82	18.31		1.49	1.72	2.17		15.48	11.59	10.74
	1.62	1.87	0.87		19.17	23.42	17.42		1.54	1.51	2.05		14.75	9.64	9.22
Fig.7I	Quantification of IF-CD68 in aorta				Quantification of IF-AEP in aorta				Quantification of IF-APOA1 N208 in aorta
	HFD	HFD+Statin	HFD+11a		HFD	HFD+Statin	HFD+11a		HFD	HFD+Statin	HFD+11a
	1.43856	0.554446	0.406593		1.18283	0.466667	0.60202		1.01111	0.561616	0.506061
	0.923077	0.440559	0.79021		1.4697	0.422222	0.339394		1.28081	0.448485	0.361616
	0.7003	0.471528	0.263736		0.611111	0.539394	0.579798		1.05455	0.765657	0.442424
	1.13586	0.0529471	0.301698		0.829293	0.659596	0.239394		0.807071	0.560606	0.409091
	0.963037	0.0559441	0.472527		1.01313	0.584848	0.490909		0.887879	0.50101	0.437374
	0.832168	0.046953	0.433566		0.954545	0.545455	0.619192		1.01919	0.560606	0.534343
	0.969031	0.35964	0.40959		0.989899	0.838384	0.222222		1.18182	0.585859	0.474747
	0.959041	0.4995	0.37962		1.05051	0.848485	0.373737		0.878788	0.727273	0.494949
	1.07892	0.31968	0.26973		0.959596	0.79798	0.323232		0.939394	0.616162	0.535354
Fig.7L	Quantification of IF-AEP in liver				Quantification of IF-APOA1 N208 in liver
	HFD	HFD+Statin	HFD+11a		HFD	HFD+Statin	HFD+11a
	0.991984	1.04208	0.621242		0.811881	0.990099	0.752475
	0.731463	1.06212	0.641283		0.841584	0.762376	0.70297
	1.29259	0.631263	0.531062		1.38614	0.910891	0.584158
	1.18236	0.781563	0.591182		0.831683	0.762376	0.762376
	0.801603	0.941884	0.611222		0.960396	0.841584	0.613861
	1.01202	0.871743	0.681363		1.10891	0.861386	0.712871
	1.03206	0.831663	0.601202		0.960396	0.80198	0.643564
	0.971944	0.791583	0.561122		1.0297	0.772277	0.574257
	0.991984	0.961924	0.521042		1.06931	0.782178	0.544554

## Sheet: Supple Fig.1
S1A		active AEP in macrophages of liver							total AEP in macrophages of liver
		weeks	0	4	8	12			weeks	0	4	8	12
			1.30662	2.2457	2.70173	6.79205				0.656461	3.44811	3.09991	5.38705
			0.957465	1.37945	1.98742	3.4098				1.0577	2.00515	2.18018	3.71312
			1.14237	0.944516	2.0851	3.4685				1.54692	1.48067	2.66105	3.96942
			1.6697	1.52779	1.17649	2.40795				2.04789	2.6489	1.79427	4.16532
			0.395107	1.12712	2.66181	1.80997				0.401877	1.96821	2.47804	3.53873
			0.528703	0.938917	2.71448	2.01247				0.289149	2.41073	2.27594	4.0064
S1B		active AEP in macrophages of Aorta							total AEP in macrophages of Aorta
		weeks	0	4	8	12			weeks	0	4	8	12
			1.05	3.96	2.02	3.86				1.05	2.78	2.9	2.79
			1.33	2.13	3.88	3.99				0.78	3.41	2.63	4.02
			0.72	1.41	1.73	4.86				0.5	2.93	2.08	3.95
			0.99	3.47	3.14	6.2				0.57	1.8	2.19	3.81
			0.63	2.96	3.15	7.86				1.49	2.54	2.52	3.9
			1.28	3.28	2.33	6.45				1.62	2.13	1.83	5.57

## Sheet: Supple Fig.2
S2B	TC	fraction	WT			AEP-/- APOE WT			AEP WT APOE-/-			AEP-/- APOE-/-
		1	0.4	0.34	0.38	0.44	0.31	0.35	0.07	0.1	0.09	0.33	0.24	0.27
		2	0.38	0.32	0.39	0.42	0.24	0.23	1.67	1.48	1.73	1.14	1.1	0.98
		3	0.44	0.4	0.38	0.36	0.29	0.33	12.46	10.2	13.42	11.41	10.31	8.97
		4	0.38	0.36	0.35	0.42	0.6	0.54	21.5	15.93	19.34	17.61	14.53	11.03
		5	0.4	0.42	0.36	0.64	0.62	0.59	6.98	5.63	7.23	6.49	5.34	5.89
		6	0.47	0.43	0.39	1.36	1.09	1.46	3.17	3.01	3.26	5.55	5.13	4.79
		7	0.46	0.41	0.39	1.22	1.11	1.27	2.85	2.65	2.99	4.84	4.32	4.04
		8	0.51	0.45	0.42	1.44	0.96	1.45	2.87	2.65	3	4.53	3.1	3.01
		9	0.6	0.57	0.52	0.84	1.27	1.03	3.98	4.09	4.12	5.2	3.78	3.56
		10	1.06	0.99	0.84	1.11	0.89	1.04	4.54	4.76	4.83	7.59	6.11	5.92
		11	1.99	1.87	1.67	1.29	1.18	1.23	4.8	4.63	4.74	8.78	7.42	7.27
		12	6.41	5.63	5.45	2.53	2.58	2.87	5.93	3.63	4.64	5.37	6.89	6.75
		13	6.13	5.34	5.18	7.71	8.8	6.54	2.33	3.2	3.32	3.08	3.96	3.43
		14	3.62	3.34	3.09	16.89	14.13	14.97	1.28	1.46	1.53	2.18	2.45	2
		15	1.43	1.35	1.39	7.42	6.49	6.34	0.72	0.67	0.82	1.04	0.94	0.76
		16	0.77	0.8	0.65	2.11	2.22	2.09	0.57	0.5	0.54	0.94	0.89	0.84
		17	0.53	0.45	0.43	0.89	1.13	1.17	0.65	0.67	0.72	0.96	0.65	0.84
		18	0.44	0.34	0.37	0.56	0.51	0.6	0.8	0.83	0.85	1.24	0.76	0.72
		19	0.4	0.38	0.36	0.33	0.47	0.45	0.67	1	1.02	0.82	0.73	0.67
		20	0.38	0.37	0.34	0.24	0.24	0.32	0.35	0.37	0.54	0.69	0.65	0.58
		21	0.42	0.38	0.32	0.22	0.29	0.26	0.22	0.24	0.27	0.69	0.62	0.57
		22	0.4	0.37	0.31	0.2	0.18	0.23	0.13	0.15	0.17	0.55	0.52	0.48
		23	0.36	0.34	0.3	0.21	0.18	0.2	0.11	0.07	0.13	0.43	0.41	0.38
		24	0.36	0.32	0.29	0.23	0.17	0.25	0.07	0.07	0.09	0.37	0.35	0.32
		25	0.36	0.34	0.32	0.25	0.23	0.26	0.04	0.05	0.06	0.73	0.36	0.31
	TG	fraction	WT			AEP-/- APOE WT			AEP WT APOE-/-			AEP-/- APOE-/-
		1	0.22	0.09	0.12	0.06	0.08	0.05	0.12	0.08	0.11	0.09	0.11	0.08
		2	0.03	0.04	0.09	0.27	0.23	0.21	0.43	0.39	0.45	0.11	0.13	0.09
		3	0.01	0.03	0.05	0.08	0.06	0.04	0.85	0.92	1.02	0.36	0.33	0.31
		4	0.12	0.14	0.15	0.02	0.02	0.01	0.66	0.74	0.82	0.27	0.29	0.25
		5	0.1	0.13	0.12	0.06	0.05	0.04	0.31	0.37	0.41	0.18	0.22	0.16
		6	0.01	0.03	0	0.06	0.04	0.05	0.24	0.28	0.32	0.24	0.25	0.19
		7	0.07	0.09	0.1	0.06	0.04	0.03	0.27	0.29	0.35	0.08	0.07	0.07
		8	0.04	0.05	0.04	0.06	0.05	0.04	0.16	0.17	0.19	0.09	0.08	0.07
		9	0.03	0.04	0.02	0	0.02	0	0.16	0.17	0.2	0.13	0.12	0.11
		10	0.08	0.09	0.07	0.09	0.08	0.07	0.08	0.09	0.12	0.09	0.08	0.07
		11	0.12	0.08	0.09	0.06	0.05	0.04	0.16	0.15	0.14	0.09	0.08	0.06
		12	0.07	0.08	0.09	0.06	0.04	0.03	0.08	0.07	0.06	0.08	0.07	0.06
		13	0.05	0.04	0.04	0.08	0.06	0.06	0.04	0.05	0.07	0	0.02	0
		14	0.19	0.17	0.21	0.06	0.04	0.04	0.2	0.23	0.24	0	0	0.01
		15	0.08	0.07	0.04	0.15	0.13	0.12	0.04	0.05	0.05	0.04	0.03	0.03
		16	0.52	0.67	0.34	0.4	0.38	0.35	0	0.02	0.03	0.04	0.04	0.03
		17	0.07	0.06	0.2	0.18	0.16	0.15	0.04	0.05	0.06	0.02	0.02	0.01
		18	0	0.05	0.03	0.11	0.09	0.08	0.04	0.04	0.05	0.02	0.02	0.02
		19	0.06	0.04	0.05	0.76	0.79	0.62	0.27	0.32	0.36	0.09	0.08	0.07
		20	0.44	0.41	0.38	1.09	0.82	0.78	0.43	0.49	0.54	0.33	0.3	0.29
		21	0.54	0.45	0.49	0.7	0.63	0.54	0.93	1.02	1.15	0.52	0.48	0.47
		22	0.49	0.4	0.38	0.22	0.2	0.18	2.08	2.14	2.35	0.25	0.23	0.21
		23	0.06	0.04	0.03	0.06	0.05	0.04	0.35	0.39	0.42	0.06	0.04	0.05
		24	0.05	0.04	0.03	0.02	0.02	0.03	0.04	0.05	0.03	0	0	0.01
		25	0.04	0.03	0.02	0.02	0.02	0.01	0.04	0.04	0.03	0.02	0.01	0.02
	APOA1	fraction	WT			AEP-/- APOE WT			AEP WT APOE-/-			AEP-/- APOE-/-
		1	2.35	2.01	1.89	0.04	0.06	0.09	0.02	0.05	0.04	0.06	0.04	0.05
		2	1.58	1.63	1.41	0.04	0.15	0.12	0.03	0.03	0.02	0.03	0.03	0.02
		3	2.84	2.76	2.45	0.04	0.26	0.15	0.88	0.83	0.94	0.68	0.56	0.63
		4	0.1	0.12	0.09	0.11	0.3	0.19	1.37	1.28	1.35	0.48	0.45	0.56
		5	0.06	0.05	0.04	0.23	0.32	0.29	1.3	1.21	1.19	0.18	0.23	0.25
		6	0.42	0.36	0.38	0.89	1.02	0.92	0.53	0.48	0.52	0.39	0.42	0.53
		7	0.12	0.1	0.08	2.76	2.59	2.85	0.13	0.12	0.11	0.1	0.15	0.16
		8	4	3.76	3.64	1.01	1.45	4.04	0.88	0.84	0.92	0.17	0.19	0.24
		9	3.19	3.02	2.89	6.22	7.45	2.54	0.09	0.05	0.08	0.26	0.29	0.36
		10	30.96	28.43	26.94	43.44	40.21	39.02	1.19	1.11	1.04	2.32	2.54	2.72
		11	54.06	48.56	52.04	42.13	43.56	45.06	14.62	13.82	11.95	18.39	14.29	16.43
		12	70	65.67	63.04	24.43	20.34	18.95	1.62	1.24	1.05	2.46	2.67	2.88
		13	16.01	14.25	15.2	0.96	0.83	0.76	0.66	0.52	0.73	1.23	1.2	1.42
		14	0.34	0.91	0.84	0.07	0.05	0.06	0.61	0.53	0.43	0.15	0.13	0.19
		15	0.16	0.14	0.1	0.23	0.18	0.19	0.12	0.09	0.05	0.01	0.03	0.02
		16	0.14	0.11	0.08	0.04	0.05	0.06	0.43	0.24	0.32	0.34	0.23	0.26

## Sheet: Supple Fig.4
S4A	TC												TG												APOA1
	fraction	AAV-control			AAV-APOA1			AAV-APOA1 N208A					fraction	AAV-control			AAV-APOA1			AAV-APOA1 N208A						AAV-control			AAV-APOA1			AAV-APOA1 N208A
	1	0.59	0.54	0.48	0.57	0.62	0.65	0.64	0.58	0.69			1	0	0.03	0.02	0.08	0.06	0.07	0.03	0.04	0.04			1	0.03	0.03	0.02	0.01	0.03	0.02	0.05	0.04	0.03
	2	2.86	2.43	2.67	2.75	2.78	2.94	1.64	1.45	1.73			2	0.24	0.26	0.2	0.2	0.24	0.25	0.17	0.19	0.19			2	0.9	0.82	0.85	0.06	0.05	0.03	0.21	0.24	0.2
	3	23.73	17.43	18.58	17.87	18.92	19.45	18.61	16.38	17.34			3	0.5	0.53	0.47	0.64	0.62	0.72	0.5	0.56	0.47			3	0.1	0.13	0.08	1.55	1.43	1.52	0.21	0.23	0.18
	4	36.06	32.48	30.35	39.35	43.59	42.74	35.43	31.04	30.56			4	0.66	0.69	0.62	0.7	0.64	0.81	0.78	0.73	0.75			4	0.25	0.28	0.21	0.1	0.13	0.08	0.1	0.09	0.05
	5	30.88	27.89	28.03	29.44	30.03	29.64	26.14	23.17	21.89			5	0.36	0.42	0.34	0.53	0.59	0.62	0.42	0.44	0.38			5	0.47	0.43	0.39	0.25	0.23	0.28	0.91	0.88	0.94
	6	14.01	13.28	12.37	9.23	9.87	10.39	11.57	10.34	9.56			6	0.19	0.17	0.24	0.33	0.31	0.38	0.28	0.32	0.25			6	0.08	0.07	0.05	0.07	0.09	0.08	0.84	0.82	0.87
	7	12.33	12.54	12.01	7.12	7.87	8.35	10.26	9.23	8.42			7	0.19	0.18	0.23	0.31	0.33	0.37	0.22	0.26	0.19			7	1.52	1.45	0.14	0.13	0.14	0.12	0.68	0.62	0.7
	8	12.45	10.42	9.42	10.03	11.04	12.45	10.03	9.11	9.45			8	0.19	0.17	0.22	0.2	0.25	0.26	0.17	0.25	0.16			8	1.39	1.36	1.4	0.38	0.42	0.34	0.68	0.64	0.69
	9	13.59	12.64	11.52	9.38	9.58	10.63	10.9	9.01	10.05			9	0.26	0.24	0.23	0.2	0.23	0.24	0.22	0.26	0.18			9	1.32	1.28	1.21	0.47	0.52	0.49	0.49	0.51	0.54
	10	14.87	13.45	12.47	11.85	12.56	13.13	13.26	15.56	15.03			10	0.12	0.11	0.09	0.31	0.32	0.35	0.22	0.25	0.17			10	0.45	0.39	0.42	0.24	0.25	0.23	0.67	0.64	0.62
	11	13.11	12.34	11.98	9.82	10.04	10.43	16.39	18.89	17.43			11	0.09	0.08	0.07	0.2	0.22	0.26	0.17	0.15	0.14			11	0.52	0.47	0.41	0.28	0.31	0.33	10.72	9.73	10.05
	12	10.27	9.88	8.72	6.64	6.54	6.59	12.12	14.02	13.76			12	0.09	0.07	0.07	0.22	0.24	0.25	0.25	0.24	0.19			12	10.1	9.75	8.03	8.92	10.03	9.13	5.75	5.23	6.04
	13	6.56	5.23	4.53	4.55	6.35	5.43	8.24	8.04	8.45			13	0.07	0.06	0.05	0.14	0.15	0.17	0.08	0.09	0.05			13	1.08	0.94	0.72	2.98	3.42	2.87	1.32	1.23	1.34
	14	4.14	3.82	3.27	2.73	3.24	3.25	5.37	5.04	6.03			14	0.05	0.05	0.03	0.11	0.12	0.14	0.08	0.09	0.04			14	1.88	1.79	1.82	0.1	0.04	0.09	1.42	1.37	1.52
	15	2.8	2.03	2.34	1.72	1.95	2.14	3.21	3.08	2.89			15	0.02	0.04	0.02	0.08	0.09	0.12	0.08	0.08	0.03			15	0.68	0.61	0.45	2.52	1.03	1.24	1.34	1.31	1.43
	16	2.56	2.23	2.04	4.09	4.53	5.2	2.24	2.05	2.1			16	0	0.02	0.01	0.08	0.09	0.11	0.08	0.08	0.03			16	1.29	0.92	0.72	0.9	0.72	0.84	1.15	1.13	1.19
	17	3.66	2.89	2.03	2.28	2.43	2.14	2.35	2.01	1.98			17	0.02	0.02	0.01	0.14	0.13	0.16	0.11	0.1	0.08
	18	1.18	0.87	0.93	2.88	2.45	2.39	3.68	3.24	2.42			18	0.05	0.04	0.03	0.11	0.1	0.13	0.11	0.09	0.08
	19	3.38	2.34	1.78	2.04	1.79	2.01	4.8	4.53	3.79			19	0.95	0.98	0.87	1.02	1.04	1.05	0.74	0.79	0.68
	20	1.63	1.49	1.02	1.2	1.34	2.03	3.32	3.12	3.08			20	1.25	1.21	1.09	1.91	1.87	2.03	1.03	1.12	0.96
	21	1.09	0.83	0.59	0.88	0.95	0.96	1.67	1.46	1.48			21	0.47	0.42	0.38	0.62	0.65	0.69	0.64	0.68	0.61
	22	0.94	0.75	0.48	0.83	0.75	0.85	1.04	0.95	0.89			22	0.26	0.24	0.21	0.28	0.23	0.31	0.14	0.16	0.11
	23	0.75	0.63	0.42	0.64	0.65	0.73	0.7	0.65	0.59			23	0.12	0.11	0.08	0.17	0.19	0.23	0.03	0.04	0.03
	24	0.75	0.61	0.42	0.64	0.63	0.6	0.68	0.62	0.54			24	0	0.03	0.02	0.06	0.05	0.06	0.02	0.02	0.02
	25	0.7	0.58	0.41	0.66	0.59	0.56	0.64	0.53	0.46			25	0.03	0.02	0.01	0.03	0.04	0.03	0.03	0.02	0.02
S4B	WB quantification of C/EBPβ in Aorta				WB quantification of Pro-AEP in Aorta				WB quantification of active-AEP in Aorta				WB quantification of APOA1 in Aorta				WB quantification of APOA1 N208 in Aorta
	AAV-control	AAV-APOA1	AAV-APOA1 N208A		AAV-control	AAV-APOA1	AAV-APOA1 N208A		AAV-control	AAV-APOA1	AAV-APOA1 N208A		AAV-control	AAV-APOA1	AAV-APOA1 N208A		AAV-control	AAV-APOA1	AAV-APOA1 N208A
	0.84	1.3	0.289		0.8	1	0.9		0.9	0.8	0.7		0.8	1.1	1		0.7	0.8	0.3
	1.5	0.5	0.3		1.1	1.1	0.8		0.9	0.8	0.6		1.1	1	0.9		1.4	1.2	0.4
	0.79	0.8	0.28		1.2	0.9	0.8		1.3	0.5	0.5		1.2	1.1	0.8		1.1	1.3	0.3
S4C	WB quantification of C/EBPβ in liver				WB quantification of AEP in liver				WB quantification of APOA1 in liver				WB quantification of APOA1 N208 in liver
	AAV-control	AAV-APOA1	AAV-APOA1 N208A		AAV-control	AAV-APOA1	AAV-APOA1 N208A		AAV-control	AAV-APOA1	AAV-APOA1 N208A		AAV-control	AAV-APOA1	AAV-APOA1 N208A
	1.29	1	0.2		1	0.6	0.6		0.6	1.9	2		0.83	0.86	0.82
	1.24	0.59	0.44		1	0.7	0.6		1.3	1.8	2		1.01	0.87	0.82
	0.47	0.67	0.16		1	0.7	0.5		1	1.9	1.4		1.15	0.93	0.66
S4D	Liver ORO area（%）
	control	Statin	11a
	22.88	9.89	25.27
	29.69	9.94	25.45
	53.19	20.78	9.19
	54.47	27.22	13.36
	35.39	12	10.91
	42.13	14.37	19.32

[truncated: 4 more sheets: Supple Fig.5, Supple Fig.6, Supple Fig.7, Supple Fig.8]
